# Supplementary material for: Association between Traffic Air Pollution and Reduced Forced Vital Capacity: A Study Using Personal Monitors for Outdoor Workers
Source: PLoS One. 2016 Oct 6;11(10):e0163225. doi: 10.1371/journal.pone.0163225 (PMC5053536; doi:10.1371/journal.pone.0163225)
Supplement: S1 Table — (XLSX) [file pone.0163225.s001.xlsx]

## Sheet: Data set
Occupation	Age	Bmi	Waist circunference	Time in job	Work shift	Exhlaled carbon monoxide	PM25	Exposure	ETS	ETS at home	ETS at work	HAS_DM	Haemoglobin	Hematocrit	White blood cells	Total Cholesterol	HDL	LDL	Albumin	Fasting blood clucose	FVCmeas	FVC%pred	FEV1meas	FEV1%pred	FEVFVCmeas	FEF25-75/FVCmeas	FEF25-75/FVC%pred	PFEmeas	PFE%pred
Taxi driver	51.6201	36.4928	126.5	3	13	0	44.45	1	0	0	0	1	15.6	48.8	12050	189	46	118	4.6	137	2.34	48.0969	1.17	30.4284	50	144.893	215.35	3.24	27.9909
Taxi driver	53.4572	28.0612	98.2	3	14	1	48.05	1	0	0	1	0	15.15	43.45	8775	211.5	32	145.5	4.9	99	4.82	111.136	3.445	98.3804	71.4756	68.7016	89.64	8.4925	79.4442
Taxi driver	56.6653	27.5692	91	15	12	0	49.15	1	0	0	1	0	14.8667	43.3	5550	196	85.5	97	4.9	98	4.36667	106.959	3.73667	113.272	85.5532	72.8317	93.8733	9.21	88.4832
Taxi driver	64.9309	25.153	95.1	21	12	0	39.2	1	0	0	0	1	16.175	47.775	7385	169	44	106	4.5	104	2.68	61.8619	2.285	67.8095	85.3219	108.239	158.72	6.6175	62.3688
Taxi driver	65.6804	25.6727	100.85	26	16	1	70.8	2	1	1	0	0	15.5333	45.3333	6453.33	238	41	176	4.6	102	3.07333	70.6363	2.52667	74.9301	82.1985	93.5937	139.253	7.31	68.6514
Taxi driver	58.7536	31.1789	114.05	35	15	2	53.625	2	0	0	1	1	14.8	43.8	13392.5	211	40	143	4.6	120	2.9625	70.8783	2.21	66.3758	74.6095	104.726	144.002	5.54	52.1285
Taxi driver	62.193	35.0329	126	13	12	0	47.45	1	0	0	0	0	14	41.75	7732.5	170.5	47	103	4.3	104.5	3.8625	92.4357	2.9075	88.6786	75.2908	77.3389	113.312	6.41	59.5398
Taxi driver	65.2101	27.4776	108.1	5	15	1	48.225	1	0	0	1	0	15.65	45.7	5997.5	176	33	107	4.8	124.5	3.085	69.271	2.2675	65.9131	73.48	93.8145	143.062	6.72	62.1614
Taxi driver	57.6352	21.708	82.85	2	14	0	56.85	2	0	0	1	0	15.275	44.725	6990	223	52	138	5	97	3.56	83.156	2.875	83.8352	80.8013	88.4188	115.98	5.275	50.5222
Taxi driver	58.3032	30.5808	107.05	4	13	1	60.525	1	1	1	0	1	14.75	45	8525	245.5	38	180	4.8	108.5	3.26	82.2854	2.01	62.9221	61.5095	96.2172	125.63	5.67	54.6505
Taxi driver	58.2943	24.1508	81.1	3	15	2	43.8	1	1	0	1	0	14.0333	42.3333	4173.33	198	41	136	5.1	97	3.61333	85.0571	2.95667	87.0893	81.8185	86.2735	114.857	6.71333	64.0588
Taxi driver	60.2628	33.1633	115.5	15	12	1	55.0333	1	0	0	1	1	13.7667	40.9	5850	148	31	66	4.4	239	3.40667	84.3389	2.76	85.8287	81.0296	89.5695	123.413	6.42	60.8835
Taxi driver	55.8412	26.6097	98.1	1	14	1	36.2333	1	0	0	0	0	16	47.5333	5873.33	292	42	213	4.7	94	4.51	102.961	3.89	110.979	86.2792	71.2752	95.7633	9.49667	88.8401
Taxi driver	51.3409	27.9744	96.45	10	14	1	51.25	1	0	0	0	0	14.9	44.5667	4970	253.5	33	169	5	92	4.29333	94.685	3.35	91.6407	78.0658	79.3119	104.537	7.53	69.0941
Taxi driver	31.9131	29.223	100.6	5	14	0	62.35	1	0	0	0	0	13.475	41.65	5192.5	223	39.5	151.5	4.7	82	3.9	82.7735	3.2975	82.4813	84.6332	120.991	123.713	5.93	52.5645
Taxi driver	56.1335	29.0164	111.15	14	11	0	37.75	1	1	0	1	1	15.8	46.925	7767.5	203	43	133	4.9	93	4.8375	106.371	3.7625	104.365	77.7699	66.1729	93.4075	7.285	66.5621
Taxi driver	54.896	32.2024	107	11	15.5	0	54.575	2	0	0	0	1	14.1	42.125	5260	198	32	106	5.1	100	4.5475	99.5561	3.765	103.865	82.7883	71.4927	101.755	8.3275	75.1773
Taxi driver	39.5784	38.8197	127	15	16	0	38.5333	1	0	0	0	1	14.2667	45	5920	233	45.5	155	4.7	100.5	4.57333	90.7891	3.52	86.0007	76.9959	88.9879	117.263	8.77	73.5095
Taxi driver	53.2991	23.969	90.55	21	11	2	43.225	1	1	0	1	0	14.925	46.4	6020	271	41.5	194.5	4.7	92	4.165	93.3261	3.2625	90.7582	78.3378	79.6461	103.782	7.275	68.0323
Taxi driver	52.8775	26.4706	96.5	8	14	1	34.3	1	1	0	1	0	12.75	40.05	4897.5	140.5	6.5	94	4.2	105	4.6775	103.995	3.7425	103.469	80.0084	71.3542	94.4225	7.305	67.583
Taxi driver	47.6413	23.4054	90.35	12	13	2	35.35	1	0	0	0	0	15.475	47.85	5067.5	290.5	56	181	4.7	97.5	3.7475	77.1548	3.1175	79.5222	83.2011	95.5596	124.067	9.535	85.9193
Taxi driver	44.5832	22.4999	87.4	11	15	1	35.95	1	1	0	1	0	15.25	45.475	5200	181	49	112	4.7	89.5	4.5175	97.3549	3.485	91.3189	77.1385	82.983	98.7725	7.1175	65.5444
Taxi driver	43.8535	26.6628	98.2	10	12	1	45.2	1	1	0	1	0	14.7	45.025	5282.5	186.5	62	106.5	4.8	93.5	4.84	92.4742	4.035	95.9994	83.3649	78.3706	105.375	11.9275	102.543
Taxi driver	45.4086	26.4193	101.1	5	12	1	41.2	1	0	0	0	0	16.2	48.675	6845	220	47.5	151	4.5	95.5	4.455	87.1891	3.465	84.4224	77.7476	83.1699	111.597	7.9975	69.6696
Taxi driver	34.345	26.8928	102.5	12	14	2	37.55	1	0	0	1	0	15.275	44.175	9582.5	221.5	33.5	136	5.3	94.5	4.4525	77.111	3.705	79.3895	83.2225	100.817	128.96	9.2775	75.164
Taxi driver	48.1177	22.1249	82.75	11	10	1	30.725	1	1	0	1	0	14.575	43.95	5187.5	159	44	99.5	4.7	94	4.33	101.584	3.0425	86.2426	70.2948	82.1392	95.4375	8.08	77.3747
Taxi driver	30.5626	26.863	95	9	12	1	48.9	2	0	0	0	0	14.2	42.95	6930	129	31	73	4.9	85	4.295	85.7275	3.43	81.4142	79.858	112.968	117.76	8.865	76.6903
Taxi driver	58.4736	33.0415	114.9	20	11	1	22.85	1	1	0	1	1	14.975	46.075	7112.5	202	39	145	4.3	112.5	4.4125	103.261	3.6325	107.181	82.3494	70.5788	99.6175	9.5825	88.8111
Taxi driver	36.4417	32.5575	109.85	15	16	1	16.7	0	1	0	1	0	17.3	52.15	4935	278	39	218	4.2	115	4.525	91.4224	3.74	91.4168	82.6515	95.166	112.435	8.77	75.5549
Taxi driver	63.2854	29.3136	114.7	27	14	4	32.075	1	1	1	0	1	14.35	42.975	7820	242	51	170	4.8	98	4.335	94.4243	3.2375	88.4111	74.7432	76.2576	105.457	8.8	79.9918
Taxi driver	36.0424	25.9885	88.1	5	15	9	34.925	1	0	0	0	0	15.3	46.95	5865	188	43.5	124	5	91.5	4.1575	93.5235	3.4225	94.9988	82.3519	82.0482	105.058	8.3425	77.6738
Taxi driver	55.8898	27.9612	98.5	2	12	4	34.4667	1	0	0	0	1	14.6	44.3	7576.67	191.5	28	104.5	4.5	103	5.02333	111.676	3.59333	95.8206	71.7835	78.7422	89.6833	7.68	70.4659
Taxi driver	44.4073	27.0525	99.2	8	17	4	36.3	1	0	0	0	0	16	48.6667	7136.67	210	39	138	4.9	105	4.41667	85.6056	3.56	85.8416	80.6135	85.1741	114.137	7.7	66.5962
Taxi driver	46.2375	33.4172	106.5	14	13	9	42.525	1	1	0	1	0	15.8667	46.3667	6033.33	265.5	35	173.5	4.9	107.5	4.18667	98.4077	3.46	95.0517	82.6316	103.242	106.493	7.11333	65.6079
Taxi driver	41.9576	30.9326	111.9	11	16	9	64.375	1	1	0	1	0	14.05	43.45	7550	236	49	159		97.5	3.785	81.5303	2.65	69.1898	70.0224	103.459	124.43	6.59	59.0935
Taxi driver	61.0897	31.5221	119.6	18	16	3	34.5	1	0	0	0	1	15.15	44.1	8692.5	185.5	42	123.5	4.6	108.5	4.2725	92.8345	3.39	94.8123	79.3468	70.7359	108.597	9.495	85.5598
Taxi driver	31.165	27.602	91.35	4	14	2	43.75	1	0	0	0	0	15.225	43.825	8370	157	38.5	98.5	5	84	5.115	97.9084	4.135	95.1779	80.8257	93.8613	103.312	10.115	85.607
Taxi driver	42.9055	25.0173	92.5	10	16	9	38.3	1	1	0	1	0	15	43.3333	7376.67	280	50	213	4.7	99	4.67333	98.2837	3.87	99.0815	82.8086	82.3559	99.1067	7.86	71.0041
Taxi driver	51.8056	26.714	93.4	12	14	1	32.1333	1	1	0	1	0	16.5	47.2	5236.67	206	60	129	4.7	80	4.29667	102.051	3.48	101.124	81.0243	78.8304	97.5567	9.22667	87.7433
Taxi driver	65.7267	30.519		15	15	1	48.7333	1	1	0	1	1	15.4667	43.8667	7656.67	189.5	44.5	124	4.5	196	4.27667	104.293	3.39667	106.234	79.42	67.1535	98.0733	8.43667	80.0103
Taxi driver	36.2902	23.9101	86.6	10	13	1	81.7	2	0	0	0	0	15.5	44.2	5270	163	44	107	5	86	7.44	131.847	5.63	123.285	75.672	58.0447	73.52	10.51	87.2244
Taxi driver	49.9713	28.9216	104.75	20	14	0	36.5	1	0	0	0	1	15.8333	46.9333	6803.33	231	29.5	161	4.8	174	3.65	93.9094	2.92333	90.0181	79.9392	95.548	109.537	7.02667	68.6355
Taxi driver	58.0771	27.4717	95	40	15	0	43.1333	1	1	0	1	0	15.9	47.5	10230	241	47	170	4.6	98	4.915	98.2702	3.63	93.5212	73.9115	63.6613	65.9833	9.385	82.553
Taxi driver	46.4011	31.1788	112.55	4	13	0	28.775	1	0	0	0	0	17.875	50.425	5382.5	280.5	36.5	213		82	5.1425	104.378	4.1175	103.939	80.0937	70.9433	96.13	9.845	85.9754
Taxi driver	51.0262	23.171	85.5	26	15	0	32.35	1	0	0	0	0	16.6	48	5830	226	45	143		90	4.605	103.903	3.81	105.741	82.6484	74.3736	93.19	8.5	79.8815
Taxi driver	47.9343	29.9102	114.35	15	13	0	27.075	1	0	0	0	0	14.925	43.525	8187.5	203	47	126	5.1	112	4.97	104.796	3.8875	101.587	78.2699	71.7976	95.21	9.8075	87.5934
Taxi driver	56.2081	29.5081	99.15	0.3	10	0	72.3	2	1	0	1	0	15.125	45.8	4200	221	43	165	4.9	113	3.585	89.9078	2.945	90.9465	82.172	89.2509	113.483	9.81	94.6394
Taxi driver	32.6188	32.4896	111.1	7	16	0	89.7	2	1	0	1	0	14.8	42.2	6500	205	47	137		98	4.34	83.8508	3.21	74.9417	73.9631	107.037	123.59	7.6	63.7561
Taxi driver	56.3326	31.2872	110.9	4	12	9	36.9	1	0	0	0	1	15.375	45.95	9132.5	203	41	133.5	4.6	98.5	4.7025	97.8152	3.92	104.095	83.4516	67.9136	102.31	9.0175	79.7706
Taxi driver	45.9083	28.5544	105.65	4	14	5	36.95	1	0	0	0	0	14.525	42.75	10595	207	48	136		109	4.69	96.1267	3.5925	91.1135	76.5652	78.383	102.862	9.03	79.8749
Taxi driver	33.7214	29.9579	101.05	3	18	0	21.475	1	0	0	0	0	15.625	46.1	7777.5	216.5	31.5	146.5	5.3	94.5	4.5975	94.8318	3.6675	90.2519	79.8461	98.9985	107.817	8.9275	78.0845
Taxi driver	46.54	28.5289	102.95	15	18	0	20.05	1	1	1	1	1	15.35	44.125	6380	202	34	120	4.7	95.5	3.71	79.4626	3.0625	80.6208	82.5656	98.1265	124.87	8.255	74.5423
Taxi driver	51.1859	28.3128	100.25	6	14	1	22.4	1	1	0	1	1	15.1667	45.3667	6243.33	217	57.5	137.5	4.6	105	3.52667	84.4078	2.94333	85.9523	83.6169	96.9013	119.257	7.74333	73.5343
Taxi driver	51.7769	27.1731	105.1	18	8	1	26.1333	1	0	0	0	0	15.7667	44.7667	6536.67	163.5	63.5	73.5	5	99.5	4.51333	87.6996	3.16	78.002	70.0272	74.9403	110.587	6.81667	59.1813
Taxi driver	44.2601	44.0937	131.85	8	12	0	33.975	1	1	0	1	1	14.375	41.7	8352.5	200	45.5	139.5	4.6	91	3.8525	95.0463	3.0225	89.1684	78.4822	98.0181	117.388	7.9975	73.2203
Taxi driver	43.6496	29.2268	106.5	5	15	1	25.1333	1	1	0	1	1	15.5	46.25	5415	204	67	118	4.9	97	4.94667	96.0654	3.65	88.0834	73.7588	76.9103	103.19	11.4833	98.6717
Forest ranger	45	24.9433	92.6	2	6	0	22.8	1	0	0	0	0	13.625	41	6670	230	56.5	150.5	4.8	80	5.42	117.559	4.1975	110.845	77.4592	68.722	82.925	10.6225	97.4377
Forest ranger	53	22.3863	85.65	16	9	2	14.6667	0	0	0	0	0	14.3667	41.4	4733.33	182.5	41.5	124.5	4.9	85	4.49	94.0196	3.47667	91.3374	77.4956	74.2074	101.11	8.70667	79.4112
Forest ranger	49	23.5445	89.55	17	9	1	34.825	1	0	0	0	0	16.35	44.375	4935	171.5	55	91		85.5	3.6525	82.7792	3.3375	92.3714	91.4534	96.3665	117.41	9.42	88.565
Forest ranger	56	26.5432		29	12	2	14.2	0	0	0	0	0	14.9	44.8	7950	197	51	125		105	5.25	106.5	4.09	105.915	77.9048	61.0396	90.89	13.49
Forest ranger	50	28.3983	93.15	15	9	1	18.2	0	1	1	0	0	15.6333	44.9333	6166.67	235	54.5	161.5	4.8	100.5	4.25333	97.7602	3.25	91.5297	76.3429	81.6254	102.333	11.6	108.225
Forest ranger	50	30.4412	104.95	29	9	1	18.3333	0	0	0	0	1	13.3	39.1667	4200	235	44.5	121	4.5	101.5	4.48333	92.8836	2.91667	75.6449	65.0465	77.3007	107.387	6.83667	60.4949
Forest ranger	54	32.6105	112.55	30	9	0	23.025	1	0	0	0	1	15.75	44.2	7632.5	193.5	30.5	118	4.8	92.5	4.5125	101.864	3.57	100.703	79.1129	72.8826	100.15	9.11	83.2671
Forest ranger	37	27.9005	99.95	6	9	0	25.125	1	0	0	0	0	15.6	46.15	5210	230	76	138	4.9	90.5	5.5925	107.775	4.6975	110.483	83.995	76.1825	92.25	10.2275	87.445
Forest ranger	50	28.9306	105.6	6	9	1	40.4	1	1	1	1	1	13.8667	41.3333	8066.67	227	59.5	147.5		97.5	4.18	61.0326	3.6	94.8172	86.1387	83.0611	112.277	9.39	84.2689
Forest ranger	54	20.4948	82.65	18	9	1	19.7	0	0	0	0	0	15.15	42.7	7885	174	53	96	4.6	99	4.89	100.479	3.71	96.1485	75.8724	67.1915	93.19	8.375	76.1838
Forest ranger	45	27.0124	96.95	19	9	2	21.8	1	1	0	1	0	16.55	45.875	5262.5	189.5	59.5	114	5	96	5.185	96.107	4.2875	99.8571	82.6822	71.8557	101.252	10.3875	87.956
Forest ranger	47	33.9274	116	6	9	0	29.125	1	1	0	1	1	15.425	45.2	7080	194.5	37	133	4.5	96	4.09	94.0909	3.375	94.5068	82.522	88.4043	109.845	8.8425	81.1127
Forest ranger	66	40.7897	129	35	9	1	29.475	1	0	0	0	1	15.375	47.8	9562.5	208	37	128.5	4.8	106	2.8675	79.6935	2.1075	74.1002	73.4715	100.03	140.885	6.705	64.89
Forest ranger	64	37.0932	135	17	9	0	29.425	1	1	0	1	1	13.875	41.1	7795	175	43	90.5	4.9	97.5	4.28	101.584	3.225	98.4952	75.4078	68.4652	104.475	7.355	67.5698
Forest ranger	28	19.6484	73.25	1	6	0	24.675	1	0	0	0	0	16.025	48.225	6480	166.5	43	107	5.1	83	4.1275	87.6994	3.4775	85.6508	84.2672	125.124	112.535	7.7925	70.5138
Forest ranger	40	24.9991	90	15	11	1	19.3	1	0	0	0	0	14.5	41.475	6752.5	224	69	121	5	88	5.105	104.868	3.835	95.5423	75.1146	79.1217	93.1175	10.6275	94.7807
Forest ranger	49	27.0078	96.1	23	9	1	19.3	0	0	0	0	1	14.5	43.95	6240	174	59	91	4.9	98	4.35	93.2644	3.38	89.6535	77.5391	80.9533	105.455	16.93	153.777
Forest ranger	49	28.959	104	26	9	0	19.3	0	0	0	0	1	15.7333	45.4	10093.3	146	45	78	4.8	103	3.03667	73.9478	2.59333	76.2274	85.4045	115.756	136.933	9.48	90.4969
Forest ranger	59	32.0073	106.3	17	9	1	19.2667	0	1	0	1	1	15.75	44.75	4745	201	47	140	4.9	101	3.885	102.003	3.25	105.4	83.6862	79.6287	102.485	8.245	80.3917
Forest ranger	42	23.0546	88.7	17	8	0	19.425	0	1	0	1	0	15.425	45.825	7667.5	182.5	31	133.5	4.5	79.5	5.3675	107.593	3.905	95.8588	72.7632	72.8737	89.3375	10.5125	93.3725
Forest ranger	54	32.56	116.2	6	9	0	30.9	1	0	0	0	0	16.525	48.35	6910	176.5	29	92.5	4.6	98.5	4.1075	88.8512	3.28	89.3636	79.8538	80.0112	114.067	8.995	80.6709
Forest ranger	35	23.5021	90	8	12	1	18.1	0	1	0	1	0	15.4	44.3	6260	125	55	77	5	90	4.55	86.2196	3.98	91.6261	87.4725	97.2725	112.86	7.51	64.4064
Traffic controller	44.9979	27.1261	99.25	19	6	6	43.575	1	1	0	1	0	15.775	46.2	6060	213	54.5	131.5	4.8	95	4.5725	96.3508	3.465	89.5296	75.8287	81.4992	102.132	8.19	73.672
Traffic controller	43.4538	28.6641	94.3	2	6	9	52.5667	1	0	0	0	0	14.6667	42.6	5366.67	227.5	59.5	149.5	4.7	91.5	5.73	121.13	4.51	116.387	78.7333	66.6769	82.2433	8.94	80.096
Traffic controller	40.3203	27.0062	98.1	4	6	2	43.1	1	1	0	1	0	13.15	40.15	4755	224	48	151	4.8	115	5.435	103.575	4.31	101.347	79.3019	73.8745	94.775	10.52	89.9961
Traffic controller	48.0684	22.884	78.75	1	6	9	69.1	1	1	0	1	0	14.8667	46.3667	6360	222.5	73	128.5	4.5	90	4.35333	96.9726	3.42333	97.8966	78.6335	67.6812	99.0233	6.61667	61.8781
Traffic controller	56.2966	29.5476	108.55	18	7	4	63.35	2	0	0	0	1	15	44.8	8660	228	56	150	4.3	156	3.58	81.725	2.9	83.0131	81.0056	89.2199	122.6	9.56	88.6425
Traffic controller	43.7299	30.9989	107.35	0.25	7	6	82.55	2	1	1	1	0	13.8	43.1	6860				4.5		4	76.483	3.175	75.7664	79.3617	95.0145	130.995	8.27	70.1107
Traffic controller	33.473	29.4744	98.6	6	7	5	36.2	1	1	1	0	0	15.05	43.575	5952.5	191.5	65	91.5	4.4	103	5.3775	105.173	4.34	102.365	80.4118	85.3203	97.0375	9.565	81.6224
Traffic controller	41.6345	31.7757	107.95	11	7	5	29.1667	1	1	0	1	0	15.1	44.0333	7450	211	42	138	4.6	88	4.54	92.5234	3.36333	84.0717	74.0813	86.1726	109.47	6.74333	58.7509
Traffic controller	53.6557	35.3774	125.45	6	6	5	42.375	1	0	0	0	1	14.8	44.6	4425	260	42	182	4.5	107	4.335	91.7948	3.2375	86.7634	74.7432	76.2576	112.37	8.8	77.4155
Traffic controller	50.872	36.7647	116.4	8	7	7	31.6667	1	1	0	1	0	14.1	44.2667	10906.7	224	33	158	4.4	95	5.58	121.425	4.63333	119.225	83.0368	81.8985	88.0833	9.71667	85.3344
Traffic controller	43.0363	26.3184	94.45	2	7	9	36.125	1	1	0	1	0	15.85	46.4	6077.5	228	54	149	5.3	94.5	4.08	82.2978	3.5025	86.908	85.8038	94.0191	119.01	8.38	73.9985
Traffic controller	40.4554	29.1358	107	0.75	7	5	47.85	1	1	0	1	0	15	43.5	7430	216.5	52	132.5	4.8	90.5	5.67	112.311	3.47	85.7265	61.2861	64.6557	88.26	7	60.8243
Traffic controller	40.0732	30.5591	101.8	5	7	3	25.2333	1	1	0	1	0	15.4	46.8333	6366.67	230	35	171	4.7	87	3.94	86.6477	3.39	89.4201	86.0098	102.68	117.56	7.88	71.3348
Traffic controller	45.6366	30.9733	103.85	1	7	5	31.825	1	1	0	1	0	14.75	42.85	5025	215	38.5	143.5	4.6	102	5.02	112.762	3.1675	89.3119	63.1454	64.365	89.4875	6.9275	63.5052
Traffic controller	43.744	25.1094	92.5	9	7	5	30.5333	1	1	0	1	0	14.6667	43.9	5986.67	222	43	161	4.7	93	3.52333	72.0973	2.92	73.3267	82.9217	108.022	134.867	8.52333	76.0511
Traffic controller	39.4531	25.9781	99.6	5	7	9	22.6	1	1	0	1	0	14.65	42.725	3607.5	298	45	170.5	4.8	89	4.73	97.0869	3.315	83.3471	70.1028	81.3565	100.948	8.0575	71.7834
Traffic controller	41.3094	27.6538	94.5	8	7	9	38.25	1	1	0	1	0	12.85	39.35	6437.5	233.5	54	166	4.7	87.5	4.2175	91.042	3.2925	85.4682	78.0736	95.5501	109.495	9.6175	87.0824
Traffic controller	52.553	26.4653	93.5	1	7	3	21.075	1	1	0	1	1	12.9	41.3	5236.67	240	65	163	4.8	104	4.41	90.9061	3.58333	91.7835	81.2569	80.711	107.183	7.12667	63.6731
Traffic controller	33.3552	24.4245	90	2	7	6	27.4	1	1	0	1	0	15.6	43.3	7220	150	57	84	4.8	100	5.14	97.8593	4.18	95.9487	81.323	90.8814	100.82	8.23	70.2835
Traffic controller	53.3607	25.2493	88	15	7	4	17.3	0	0	0	0	0	15.1	44	3980	212	43	138	4.5	96	4.4	89.0657	3.67	93.8915	83.4091	75.7715	107.96	9.35	83.2617
Traffic controller	42.0233	26.5044	101	5	7	9	24.8	0	0	0	0	1	15.7	44.1	7200	236	41	173	4.6	80	5.16	102.604	3.47	84.8072	67.2481	75.6465	95.37	4.42	38.7048
Traffic controller	33.3525	27.3633	92	9	7	8	8.5	0	1	0	1	0	16.4	47.2	5650	236	62	156	4.6	89	5.24	102.029	5.16	121.082	98.4733	87.3083	98.2	12.9	110.547
Traffic controller	36.2108	21.1777	86	5	7	6	19.4	0	1	0	1	0	14.5	41.8	5550	187	44	122	4.8	97	4.43	83.1496	3.09	70.7408	69.7517	97.6002	115	7.9	68.0142

## Sheet: Dictionary 
Variable	Measurement Unit	Description
Occupation	categorical	Occupation of the participant: Forest rangers, Taxi controllers or Taxi drivers
Age	years	Age of the participant
Bmi	kg/m2	Body Mass Index
Waist circunference	cm
Time in job	years	Time that the participant works at that occupation
Work shift	hours	Number of hours worked per day
Exhlaled carbon monoxide	ppm
PM25	µg/m3	PM2.5 concentration
Exposure	categorical	Exposure to PM2.5: 0=Low; 1=Medium; 2=High
ETS	categorical	Environmental tobacco smoke: 0=No; 1=Yes
ETS at home	categorical	Environmental tobacco smoke at home: 0=No; 1=Yes
ETS at work	categorical	Environmental tobacco smoke at work: 0=No; 1=Yes
HAS_DM	categorical	Hypertension or diabetes: 0=No; 1=Yes
Haemoglobin	(g/dL)	Haemoglobin concentration
Hematocrit	%	Hematocrit percentage
White blood cells	number/mm3	Number of white blood cells per cubic milimeter
Total Cholesterol	mg/dL	Total Cholesterol concentration
HDL	mg/dL	HDL concentration
LDL	mg/dL	LDL concentration
Albumin	g/dL	Albumin concentration
Fasting blood clucose	mg/dL	Fasting blood clucose concentration
FVCmeas	L	Forced vital capacity in liters
FVCpred	%	FVC in % brasiliam predicted
FEV1meas	L	Forced expiratory volume in one second in liters
FEV1pred	%	FEV1 in % brasiliam predicted
FEV/FVCmeas	%	Ratio FEV/FVCmeasures
FEF25-75%meas	L/s	Mean forced expiratory flow between 25% and 75% of FVC in liters/second
FEF25-75% pred	%	FEF25-75 in % predicted
FEF25-75%/FVCmeas	%	ratio FEF25-75%/FVCmeasures
FEF25-75%/FVC%pred	%	Mean forced expiratory flow between 25% and 75% of FVC/FVC in % of the predicted
PFEmeas	L/s	Peak expiratory flow in liters/second
PFEpred	%	% brasiliam predicted
